# Supplementary material for: A Cross-Sectional Study on the Associations between Depression and Anxiety, Medication Use for These Diseases and Physical Activity Level in Spanish People with Hypertension
Source: Int J Environ Res Public Health. 2023 Jan 18;20(3):1803. doi: 10.3390/ijerph20031803 (PMC9914456; doi:10.3390/ijerph20031803)
Supplement: Supplementary file 1 [file ijerph-20-01803-s001.zip]

Archive with 1 entries (1 files):
- ijerph-2164503-supplementary.pdf
